# Supplementary material for: Impact of disulfidptosis-associated clusters on breast cancer survival rates and guiding personalized treatment
Source: Front Endocrinol (Lausanne). 2023 Dec 5;14:1256132. doi: 10.3389/fendo.2023.1256132 (PMC10728640; doi:10.3389/fendo.2023.1256132)
Supplement: Supplementary Table 1 — The detail of all cohorts in our study. [file Table_1.xlsx]

## Sheet: Table S1
Table S1. The baseline information of TCGA patients
Features		Number	Percentage (%)
Age	>=60	204	54.1
	<60	173	45.9
Gender	Male	255	67.6
	Female	122	32.4
Stage	Stage I	175	46.4
	Stage II	87	23.1
	Stage III	86	22.8
	Stage IV	5	1.3
	Unknown	24	6.4
Tstage	T1	185	49.1
	T2	95	25.2
	T3	81	21.5
	T4	13	3.4
	Unknown	3	0.8
Race	White	187	49.6
	Asian	161	42.7
	Black Or African American	17	4.5
	American Indian Or Alaska Native	2	0.5
	Unknown	10	2.7

## Sheet: Table S2
Table S2. The baseline information of GSE20685 patients
Features		Number	Percentage (%)
Subtype	Type I	37	11.3
	Type II	34	10.4
	Type III	41	12.5
	Type IV	81	24.8
	Type V	41	12.5
	Type VI	93	28.4
Gender	Female	327	100
	Male	0	0
Tstage	T1	101	30.9
	T2	188	57.5
	T3	26	7.9
	T4	12	3.7
Age	<=60	282	86.2
	>60	45	13.8

## Sheet: Table S3
Table S3. The baseline information of GSE88770 patients
Features		Number	Percentage (%)
ER	Postive	106	90.6
	Negative	11	9.4
Grade	Grade I	13	11.1
	Grade II	96	82.1
	Grade III	7	6
	Unknown	1	0.8
HER2	Postive	7	6
	Negative	108	92.3
	Unknown	2	1.7

## Sheet: Table S4
Table S4. The baseline information of GSE58812 patients
Features		Number	Percentage (%)
Age	age>=60	43	40.2
	age<60	64	59.8

## Sheet: supplementary table S5
	HR	95% CI	p.value
LTF	0.94	(0.88-1)	0.046
CCDC85B	0.73	(0.6-0.89)	0.0016
LTB	0.82	(0.71-0.94)	0.0052
CYBA	0.81	(0.69-0.95)	0.011
ATP5F1D	0.73	(0.58-0.92)	0.0065
REX1BD	0.74	(0.57-0.95)	0.018
MZT2B	0.69	(0.57-0.84)	0.00019
FKBP2	0.78	(0.65-0.94)	0.0077
AURKAIP1	0.78	(0.61-0.99)	0.038
CCDC88B	0.76	(0.62-0.92)	0.0056
SCAND1	0.68	(0.54-0.86)	0.001
LIMD2	0.73	(0.61-0.88)	0.00099
GADD45GIP1	0.75	(0.6-0.94)	0.012
CLDN5	0.8	(0.68-0.94)	0.0082
IGKC	0.91	(0.85-0.98)	0.013
ZNF81	1.3	(1-1.8)	0.044
IL6ST	0.83	(0.73-0.95)	0.008
SMC4	1.3	(1-1.6)	0.017
ASH1L	1.3	(1-1.8)	0.05
CRYBG3	1.2	(1-1.4)	0.05
AFF4	1.4	(1.1-1.9)	0.0099
TBC1D14	1.3	(1-1.7)	0.023
ASAP2	1.3	(1-1.7)	0.018
SLC7A11	1.3	(1.1-1.5)	0.00044
POMK	1.3	(1.1-1.6)	0.0071
SHPRH	1.3	(1-1.7)	0.019
PGR	0.92	(0.86-0.99)	0.02
MFAP3	1.3	(1-1.6)	0.028
KLHL11	1.3	(1.1-1.7)	0.014
USP34	1.4	(1.1-1.8)	0.0066
RAPH1	1.2	(1-1.5)	0.032
ZNF770	1.4	(1.1-1.7)	0.011
USP37	1.3	(1.1-1.6)	0.011
